# Supplementary material for: Caudatin Isolated from Cynanchum auriculatum Inhibits Breast Cancer Stem Cell Formation via a GR/YAP Signaling
Source: Biomolecules. 2020 Jun 18;10(6):925. doi: 10.3390/biom10060925 (PMC7355644; doi:10.3390/biom10060925)
Supplement: Supplementary file 1 [file biomolecules-10-00925-s001.zip]

Archive with 1 entries (1 files):
- biomolecules-811005-supplementary.docx
